# Supplementary material for: ADMET and Solubility Analysis of New 5-Nitroisatine-Based Inhibitors of CDK2 Enzymes
Source: Biomedicines. 2023 Nov 10;11(11):3019. doi: 10.3390/biomedicines11113019 (PMC10669656; doi:10.3390/biomedicines11113019)
Supplement: Supplementary file 1 [file biomedicines-11-03019-s001.zip]

Archive with 1 entries (1 files):
- biomedicines-2705459-supplementary.pdf
